# Supplementary material for: Enhancing Dark Chocolate with Fermented Laver (Porphyra umbilicalis): Effects on Sensory Characteristics and Consumer Acceptance
Source: Foods. 2026 Jun 6;15(12):2047. doi: 10.3390/foods15122047 (PMC13298137; doi:10.3390/foods15122047)
Supplement: Supplementary file 1 [file foods-15-02047-s001.zip]

Archive with 1 entries (1 files):
- foods-4305534-supplementary.pdf
